# Supplementary material for: Complete Genome and Molecular Characterization of a New Cyprinid Herpesvirus 2 (CyHV-2) SH-01 Strain Isolated from Cultured Crucian Carp
Source: Viruses. 2022 Sep 17;14(9):2068. doi: 10.3390/v14092068 (PMC9503944; doi:10.3390/v14092068)
Supplement: Supplementary file 1 [file viruses-14-02068-s001.zip]

Archive with 1 entries (1 files):
- viruses-1866374-supplementary.xlsx
