# Supplementary material for: Complete Genome and Molecular Characterization of a New Cyprinid Herpesvirus 2 (CyHV-2) SH-01 Strain Isolated from Cultured Crucian Carp
Source: Viruses. 2022 Sep 17;14(9):2068. doi: 10.3390/v14092068 (PMC9503944; doi:10.3390/v14092068)
Supplement: Supplementary file 1 [file viruses-14-02068-s001.zip › viruses-1866374-supplementary.xlsx]

## Sheet: Sheet1
Characterization of predicted open reading frames (ORFs) of CyHV-2 SH-01
No.	ORFsa	Orientationb	Nucleotide CDS position (bp)c	Size (aa)c	Molecular weight (kDa)c	pIc	Predicted conserved protein domain (superfamily) and functionc	Core ORFs	Chronological sequencee	Cyprinivirus																								CaHVd
										CyHV-2d												CyHV-1d				CyHV-3d				AngHV-1 orthologd
										ST-J1				SY-C1				SY
										ORFsa	Orientationb	Size (aa)c	Identity	ORFsa	Orientationb	Size (aa)c	CDS identityc	ORFsa	Orientationb	Size (aa)c	Identity	ORFsa	Orientationb	Size (aa)c	Identity	ORFsa	Orientationb	Size (aa)c	Identity	ORFsa	Orientationb	Size (aa)c	Identity	ORFsa	Orientationb	Size (aa)c	CDS identityc
1	ORF5	R	680–1325; 1409–1874	370	42.63	10.12	TMD		L gene	ORF5	R	369	0.99956	ORF5	R	369	0.9982	ORF5	R	369	0.99737	ORF5	R	294	0.2638	ORF5	R	447	0.42145
2	ORF6	L	3153–4274; 4366–5656; 5852–6195; 6405–6705	1019	110.818	10.95	ABC2 (ATP-binding cassette 2)_membrane_3 superfamily; 3 TMDs		E gene	ORF6	L	1014	0.99164	ORF6	L	1000	0.97715	ORF6	L	995	0.97081	ORF6	L	823	0.34317	ORF6	L	725	0.373
3	ORF7	L	7840–10111	756	84.833	6.59			L gene	ORF7	L	756	1					ORF7	L	767	0.97895					ORF7	L	808	0.3696
4	ORF8	L	10916–11598; 11713–11973	314	35.534	10.97	TMD		L gene	ORF8	L	313	1	ORF8	L	313	0.99682	ORF8	L	313	0.9982	ORF8	L	330	0.29167	ORF8	L	289	0.16142
5	ORF10	R	15589–16100; 17093–20626	1348	152.51	11.84	2 TMDs		E gene	ORF10	R	1347	0.99785	ORF10	R	1347	0.99926	ORF10	R	1358	0.98949	ORF10	R	1318	0.45103	ORF10	R	1360	0.46991	ORF74	L	891	0.27494	ORF14	R	1358	0.98995
6	ORF10A	L	16331–16989	219	25.002	6.92	SP; 2 TMDs			ORF10A	L	221	0.98967	ORF10A	L	217	0.97872	ORF10A	L	217	0.98378													ORF15	L	217	0.97872
7	ORF16	L	38585–39628	348	40.064	6.47	SP; 7 TMDs			ORF16	L	349	0.99268	ORF16	L	349	0.99333	ORF16	L	349	0.99359					ORF16	L	358	0.43041					ORF25	L	349	0.99333
8	ORF17	L	39751–41551	599	66.827	4.9	TMD		L gene	ORF17	L	599	1					ORF17	L	599	0.98785	ORF17	L	298	0.20499	ORF17	L	674	0.37638					ORF26	L	599	0.99667
9	ORF18	L	41686–42695; 42783–43757	661	76.29	8.93				ORF18	L	660	1	ORF18	L	660	0.9995	ORF18	L	660	1	ORF18	L	629	0.45527	ORF18	L	745	0.46636					ORF27	L	660	0.99899
10	ORF19	R	43869–44583	238	27.14	11.97	NK (nucleotide kinase) superfamily	core	E gene	ORF19	R	237	1	ORF19	R	237	1	ORF19	R	237	0.98861	ORF19	R	232	0.48741	ORF19	R	241	0.56136	ORF123	R	263	0.33505	ORF28	R	237	1
11	ORF20	L	20750–21827	358	39.775	4.61	NADB_Rossmann (NAD(P)(+)-binding Rossmann-fold); PRK08277 superfamily (D-mannonate oxidoreductase); TMD		L gene	ORF20	L	358	1	ORF20	L	358	1	ORF20	L	358	1					ORF20	L	349	0.50424					ORF16	L	358	1
12	ORF21	R	21921–22788	289	32.868	11.51	TMD			ORF21	R	288	0.99969	ORF21	R	288	1	ORF21	R	288	0.99969	ORF21	L	315	0.37231	ORF21	R	336	0.44869					ORF17	R	288	1
13	ORF22	R	22751–25061	770	90.233	10.21				ORF22	R	769	0.99958	ORF22	R	759	0.99956	ORF22	R	769	0.99958	ORF22	L	529	0.31882	ORF22	R	588	0.4036					ORF18	R	769	0.99957
14	ORF23	R	25304–26318	338	38.671	10.31	Ferritin-like superfamily			ORF23	R	337	1	ORF23	R	369	1	ORF23	R	337	1	ORF23	L	340	0.63306	ORF23	R	335	0.68232	ORF96	L	328	0.58546	ORF19	R	369	1
15	ORF24	R	26544–28302	586	66.937	10.38			E gene	ORF24	R	585	1	ORF24	R	585	1	ORF24	R	585	1					ORF24	R	579	0.44582					ORF20	R	585	1
16	ORF25	R	28442–30266	608	70.352	10.16	SP; TMD			ORF25	R	606	0.99839	ORF25	R	605	0.99835	ORF25	R	606	0.99839	ORF25	L	695	0.37349	ORF25	R	601	0.34268					ORF21	R	606	0.99836
17	ORF25B	R	30382–31520	379	45.32	12.14	PTZ00395 superfamily (Sec24-related protein); SP; TMD			ORF25B	R	378	0.98018	ORF25B	R	675	1	ORF25B	R	378	0.87847													ORF22	R	529	1
18	ORF25C	R	33180–35031	617	73.856	11.51	SP		L gene	ORF25C	R	616	0.9986	ORF25C	R	626	0.97608	ORF25C	R	626	0.97838													ORF23	R	626	0.97501
19	ORF25D	R	36053–38477	808	96.458	8.58	SP; TMD		E gene	ORF25D	R	799	0.99022	ORF25D	R	760	0.92616	ORF25D	R	760	0.92489													ORF24	R	761	0.92657
20	ORF28	L	44790–45957	388	44.013	6.02	NADB_Rossmann (NAD(P)(+)-binding Rossmann-fold) superfamily			ORF28	L	388	1	ORF28A	L	388	0.99914	ORF28	L	388	0.99831	ORF28	L	369	0.49916	ORF28	L	372	0.59044					ORF29	L	388	0.99829
21	ORF28A	R	46139–46568	143	17.68	10.88	Ig superfamily; SP; TMD			ORF28A	R	142	1	ORF28	R	142	1	ORF28A	R	142	0.97135	ORF28A	R	138	0.25424									ORF30	R	142	1
22	ORF30	R	47004–47946	314	37.438	10.5	PHA03255 superfamily (BDLF3); SP; 3 TMDs			ORF30	R	313	1	ORF30	R	248	0.98679	ORF30	R	313	0.99959	ORF30	R	282	0.46837	ORF30	R	266	0.50903					ORF31	R	313	1
23	ORF31	L	47953–48322	122	13.665	6.32				ORF31	L	122	1	ORF31	L	122	1	ORF31	L	122	1	ORF31	L	122	0.55635	ORF31	L	122	0.64237					ORF32	L	122	1
24	ORF32	R	48499–49084	195	23.049	11.02	2 TMDs			ORF32	R	194	1	ORF32	R	194	1	ORF32	R	194	0.99894	ORF32	R	189	0.49158	ORF32	R	193	0.55695					ORF33	R	194	1
25	ORF33	L	49214–50600; 74937–75141; 75234–75551; 75643–76100	789	88.541	6.95	PHA03333 superfamily (putative ATPase subunit of terminase)		L gene	ORF33	L	787	0.99685	ORF33	L	787	0.99873	ORF33	L	787	0.99504	ORF33	L	783	0.4718	ORF33	L	788	0.47099	ORF10	L	787	0.05257	ORF34	L	787	0.99873
26	ORF34	R	50651–50912	87	9.427	11.89	SP			ORF34	R	86	1					ORF34	R	86	0.99876	ORF34	R	73	0.41339	ORF34	R	151	0.38566					ORF35	R	86	1
27	ORF35	R	51030–51801	257	30.111	12.04				ORF35	R	256	1	ORF35	R	256	1	ORF35	R	256	1	ORF35	R	194	0.41587	ORF35	R	322	0.39583					ORF36	R	256	1
28	ORF36	R	51793–52231	146	16.838	11.98				ORF36	R	145	1	ORF36	R	145	1	ORF36	R	145	1	ORF36	R	143	0.37707	ORF36	R	159	0.41463					ORF37	R	145	1
29	ORF37	L	52305–52782	158	17.048	4.22	TMD			ORF37	L	158	1	ORF37	L	158	1	ORF37	L	155	0.98144	ORF37	L	121	0.32959	ORF37	L	110	0.29183					ORF38	L	155	0.98113
30	ORF41	L	52774–54163	462	50.936	5.15	RING/U-box superfamily		E gene	ORF41	L	463	0.99786	ORF41	L	462	0.99424	ORF41	L	462	0.99089	ORF41	L	438	0.40359	ORF41	L	508	0.37597					ORF39	L	462	0.99424
31	ORF42	L	54208–56513; 56605–60525	2075	233.899	8.4	TMD			ORF42	L	2074	0.99939	ORF42	L	2074	0.99679	ORF42	L	2074	0.99575	ORF42	L	2059	0.42859	ORF42	L	2117	0.45761	ORF18	L	2058	0.35945	ORF40	L	2074	0.99711
32	ORF43	R	60532–64243	1237	144.645	12.25	PTZ00449 superfamily (104 kDa microneme/rhoptry antigen)		E gene	ORF43	R	1236	0.99549	ORF43	R	1236	0.99892	ORF43	R	1236	0.99788	ORF43	R	1062	0.39234	ORF43	R	1453	0.42541	ORF19	R	885	0.33897	ORF41	R	1236	0.99892
33	ORF44	R	65687–66308	207	20.906	3.79	PHA03330 superfamily (putative helicase-primase primase subunit)		L gene	ORF44	R	214	0.99477					ORF44	R	214	0.99196	ORF44	R	160	0.51677	ORF44	R	274	0.55913					ORF42	R	223	0.94351
34	ORF45	R	66337–68083	582	65.426	11.92			L gene	ORF45	R	581	0.99707	ORF45	R	1024	0.99828	ORF45	R	581	0.99405	ORF45	R	591	0.51719	ORF45	R	632	0.56276	ORF20	R	556	0.12044	ORF43	R	581	0.99828
35	ORF46	R	68039–70676	879	99.816	10.69	PHA03330 superfamily (putative helicase-primase primase subunit)		L gene	ORF46	R	878	0.99652	ORF46	R	862	0.99923	ORF46	R	878	0.99306	ORF46	R	822	0.53184	ORF46	R	814	0.56543	ORF21	R	810	0.19297	ORF44	R	878	0.99924
36	ORF47	R	70576–72487	637	72.577	11.95			L gene	ORF47	R	636	0.99462	ORF47	R	590	0.99774	ORF47	R	637	0.98972	ORF47	R	575	0.53076	ORF47	R	668	0.55824	ORF22	R	555	0.19131	ORF45	R	637	0.99791
37	ORF48	R	72188–74693	835	93.983	7.54				ORF48	R	840	0.99176	ORF48	R	706	0.99953	ORF48	R	835	0.98462	ORF48	R	789	0.45003	ORF48	R	877	0.47395	ORF23	R	741	0.35964	ORF46	R	835	0.99761
38	ORF49	R	76098–76812	238	27.939	11.31	PHA03309 superfamily (transcriptional regulator ICP4); 4 TMDs		E gene	ORF49	R	237	1	ORF49	R	237	1	ORF49	R	237	0.99884	ORF49	R	226	0.49916	ORF49	R	234	0.52564					ORF47	R	237	1
39	ORF50	L	76801–77461	219	25.056	6.69				ORF50	L	219	1	ORF50	L	219	0.99697	ORF50	L	219	0.99788	ORF50	L	194	0.44305	ORF50	L	218	0.50932					ORF48	L	219	0.99697
40	ORF51	L	77506–79975; 80060–82199	1536	171.967	10.89	SMC (structural maintenance of chromosomes) superfamily; 2 TMDs		E gene	ORF51	L	1535	1	ORF51	L	1535	0.99957	ORF51	L	1535	0.99877	ORF51	L	1416	0.18132	ORF51	L	1525	0.55473	ORF34	R	1759	0.35834	ORF49	L	1535	0.99978
41	ORF52	R	82451–82949	166	19.966	11.04	rne superfamily; SP		E gene	ORF52	R	165	1	ORF52	R	165	1	ORF52	R	165	1	ORF52	R	203	0.34493	ORF52	R	324	0.22609					ORF50	R	165	1
42	ORF53	L	83087–84569	493	55.889	6.29				ORF53	L	493	1	ORF53	L	493	1	ORF53	L	493	1	ORF53	L	565	0.45455	ORF53	L	572	0.46556					ORF51	L	493	1
43	ORF54	L	84675–85701; 85789–86716	651	73.909	9.7			IE gene	ORF54	L	650	1	ORF54	L	650	0.99898	ORF54	L	650	0.99973	ORF54	L	636	0.29914	ORF54	L	676	0.32783					ORF52	L	650	0.99898
44	ORF55	R	87288–87933	215	25.047	11.65	TK (thymidine kinase) superfamily	core		ORF55	R	214	1	ORF55	R	211	0.98605	ORF55	R	211	0.98675	ORF55	R	181	0.47717	ORF55	R	216	0.59706					ORF53	R	211	0.98605
45	ORF56	L	88684–90823	712	79.79	7.21	gliding_GltJ superfamily		E gene	ORF56	L	712	1	ORF56	L	712	0.99906	ORF56	L	712	0.99909	ORF56	L	593	0.40964	ORF56	L	856	0.40509					ORF54	L	712	0.99906
46	ORF57	R	90957–92694	579	66.432	11.92	DUF5662 superfamily; TMD		E gene	ORF57	R	578	1	ORF57	R	578	0.9977	ORF57	R	578	0.99668	ORF57	R	453	0.42943	ORF57	R	473	0.49585	ORF35	R	296	0.2478	ORF55	R	567	0.9787
47	ORF59	L	93858–94203	114	12.131	6.27	SP; 2 TMDs			ORF59	L	114	1	ORF59	L	114	1	ORF59	L	114	1	ORF59	L	104	0.21875	ORF59	L	136	0.16982					ORF56	L	114	1
48	ORF60	L	94210–95812	533	59.335	6.86				ORF60	L	533	1	ORF60	L	533	0.99938	ORF60	L	533	0.99854	ORF60	L	506	0.43586	ORF60	L	539	0.40499	ORF81	L	463	0.38652	ORF57	L	533	0.99938
49	ORF61	L	95655–98094	812	90.334	6.27	2 TMDs		E gene	ORF61	L	810	0.99862	ORF61	L	811	0.99754	ORF61	L	812	0.99862	ORF61	L	760	0.50364	ORF61	L	854	0.49774	ORF82	L	771	0.27554	ORF58	L	812	0.99877
50	ORF62	R	98092–108526; 108607–110542	4123	467.145	12	PTZ00121; OTU (ovarian tumor ) superfamily; TMD		E gene	ORF62	R	4113	0.99761	ORF62	R	4112	0.99596	ORF62	R	4113	0.99554	ORF62	R	3611	0.44931	ORF62	R	3986	0.50961	ORF83	R	3392	0.37298	ORF59	R	4113	0.99628
51	ORF63	R	110677–111742	355	39.897	11.45				ORF63	R	354	1	ORF63	R	360	0.98061	ORF63	R	356	0.9741					ORF63	R	362	0.17591					ORF60	R	306	0.96467
52	ORF64	R	111872–114044	724	85.264	6.91	Nucleoside_tran (nucleoside transporter); PHA03255 superfamily; 10 TMDs			ORF64	R	723	1	ORF64	R	733	0.98638	ORF64	R	733	0.9867					ORF64	R	722	0.48282					ORF61	R	733	0.98638
53	ORF66	L	114224–115424	399	45.282	5.21	TMD		L gene	ORF66	L	399	1	ORF66	L	399	1	ORF66	L	399	1	ORF66	L	401	0.5506	ORF66	L	396	0.64823	ORF42	R	374	0.40553	ORF62	L	399	1
54	ORF67	L	115371–116088	238	26.584	6.36			L gene	ORF67	L	239	0.99847					ORF67	L	239	0.99745	ORF67	L	196	0.5213	ORF67	L	297	0.5569	ORF41	R	186	0.18239	ORF63	L	239	0.99306
55	ORF68	L	116099–122165	2021	229.182	6.45	SMC (structural maintenance of chromosomes) ; SbcC; Macrodomain superfamily; TMD		E gene	ORF68	L	2026	0.99776	ORF68	L	2021	0.99918	ORF68	L	2026	0.99653	ORF68	L	1250	0.37078	ORF68	L	2267	0.45171	ORF40	R	1483	0.27837	ORF64	L	2023	0.99802
56	ORF69	L	122136–122950; 123027–123644	477	52.98	9.84	SCP-1 (synaptonemal complex protein 1); Macrodomain superfamily; TMD		L gene	ORF69	L	476	0.99811	ORF69	L	476	0.9986	ORF69	L	476	0.99675	ORF69	L	493	0.39831	ORF69	L	526	0.46255	ORF39	R	558	0.10572	ORF65	L	476	0.9986
57	ORF70	R	123667–124656; 124749–125017	419	47.254	11.94	COG4372 superfamily			ORF70	R	418	0.9986	ORF70	R	449	1	ORF70	R	418	0.9986	ORF70	R	429	0.18964	ORF70	R	448	0.18556	ORF38	L	385	0.38739	ORF66	R	418	0.99921
58	ORF71	R	125111–127114	668	76.883	11.22	DEAD (Asp-Glu-Ala-Asp)-like_helicase_N superfamily			ORF71	R	667	0.99908	ORF71	R	667	0.99701	ORF71	R	667	0.9828	ORF71	R	555	0.57004	ORF71	R	640	0.63098	ORF37	L	543	0.26042	ORF67	R	667	0.9975
59	ORF72	R	127216–128329	371	43.152	11.66	PHA03260 superfamily (capsid triplex subunit 2)	core	L gene	ORF72	R	370	0.99914	ORF72	R	370	0.9973	ORF72	R	370	0.95775	ORF72	R	367	0.62199	ORF72	R	370	0.65473	ORF36	L	371	0.46702	ORF68	R	370	0.9973
60	ORF73	L	128468–128903	144	16.547	5.82				ORF73	L	144	0.99784	ORF73	L	144	0.98851	ORF73	L	144	0.98276	ORF73	L	120	0.48837	ORF73	L	136	0.61915					ORF69	L	144	0.98621
61	ORF74	L	128848–129394	181	20.45	4.59			E gene	ORF74	L	181	0.99895	ORF74	L	181	0.99817	ORF74	L	181	0.99162	ORF74	L	184	0.53524	ORF74	L	188	0.60711	ORF63	R	230	0.33265	ORF70	L	181	0.99817
62	ORF75	R	129374–130085	237	26.355	11.97	RSRP (Arginine/Serine-Rich protein 1); PHA02666 superfamily ((hypothetical protein))		L gene	ORF75	R	236	0.99978	ORF75	R	236	1	ORF75	R	236	0.99955	ORF75	R	234	0.54849	ORF75	R	245	0.58204	ORF62	L	234	0.09644	ORF71	R	236	1
63	ORF76	L	130011–130893	293	32.622	6.41			L gene	ORF76	L	293	0.99959	ORF76	L	287	0.99884	ORF76	L	293	0.99674	ORF76	L	260	0.5741	ORF76	L	289	0.60783	ORF59	R	188	0.11084	ORF72	L	293	1
64	ORF77	R	130925–131675	250	29.041	11.66	PHA02666 superfamily (hypothetical protein)		E gene	ORF77	R	249	0.99966	ORF77	R	249	0.99905	ORF77	R	249	0.99931	ORF77	R	267	0.53078	ORF77	R	255	0.57343	ORF58	L	241	0.10707	ORF73	R	249	1
65	ORF78	R	131625–133788	721	80.869	11.99	PHA03369 superfamily (capsid maturational protease)			ORF78	R	720	0.99955	ORF78	R	698	0.99905	ORF78	R	720	0.9991	ORF78	R	682	0.52225	ORF78	R	746	0.56019	ORF57	L	715	0.38759	ORF74	R	720	0.99908
66	ORF79	R	133916–135697; 136214–136425; 136510–138070; 138174–139071; 139159–139735	1676	190.948	10.17	PHA03334 superfamily (putative DNA polymerase catalytic subunit)			ORF79	R	1674	0.99777	ORF79	R	1674	0.9992	ORF79	R	1674	0.99623	ORF79	R	1700	0.45181	ORF79	R	1709	0.45765	ORF55	L	1720	0.44139	ORF75	R	1674	0.9992
67	ORF80	L	139771–140827	351	39.305	10.19	3 TMDs			ORF80	L	351	1	ORF80	L	351	0.99905	ORF80	L	351	1	ORF80	L	327	0.32272	ORF80	L	350	0.3655	ORF52	R	372	0.21127	ORF76	L	351	1
68	ORF81	R	140878–141664	262	30.773	12.03	4 TMDs			ORF81	R	261	1	ORF81	R	261	1	ORF81	R	261	1	ORF81	R	253	0.47255	ORF81	R	256	0.54452	ORF51	L	239	0.37515	ORF77	R	261	1
69	ORF82	L	141965–142883	305	34.14	6.42	5 TMDs			ORF82	L	305	0.98811	ORF82	L	305	1	ORF82	L	306	0.98559	ORF82	L	296	0.50333	ORF82	L	323	0.20611	ORF50	R	250	0.28332	ORF78	L	305	1
70	ORF83	L	142869–142978; 143063–143626	224	25.029	7.98	4 TMDs			ORF83	L	223	0.99271	ORF83	L	192	0.8457	ORF83	L	223	0.99116	ORF83	L	216	0.52621	ORF83	L	228	0.27329	ORF49	R	229	0.16392	ORF79	L	223	0.99851
71	ORF84	L	143730–145893	720	80.095	7.23			E gene	ORF84	L	720	0.99955	ORF84	L	691	0.99616	ORF84	L	718	0.99283	ORF84	L	679	0.45442	ORF84	L	777	0.49101	ORF48	R	913	0.31158	ORF80	L	718	0.9963
72	ORF85	L	145798–147127	442	49.29	5.68			L gene	ORF85	L	442	0.99971	ORF85	L	433	0.9977	ORF85	L	442	0.99538	ORF85	L	403	0.49243	ORF85	L	427	0.52788	ORF47	R	515	0.24344	ORF81	L	442	1
73	ORF86	L	147095–147746	216	24.562	4.08			L gene	ORF86	L	216	0.99868	ORF86	L	188	1	ORF86	L	216	1	ORF86	L	168	0.39921	ORF86	L	230	0.4386	ORF46	R	210	0.31218	ORF82	L	216	1
74	ORF87	L	147594–149681; 149835–151069	1107	126.11	10.1				ORF87	L	1106	0.99951	ORF87	L	1076	0.99876	ORF87	L	1106	0.99682	ORF87	L	1092	0.63726	ORF87	L	1161	0.67145	ORF45	R	1137	0.39893	ORF83	L	1106	0.9988
75	ORF88	R	151175–153815	880	100.932	10.27		core	E gene	ORF88	R	879	1	ORF88	R	879	0.99886	ORF88	R	879	0.99854	ORF88	R	879	0.54519	ORF88	R	906	0.64132	ORF44	L	870	0.38497	ORF84	R	879	0.99886
76	ORF89	R	154035–155199	388	45.434	11.47			E gene	ORF89	R	383	0.99031	ORF89	R	378	0.95641	ORF89	R	378	0.95823	ORF89	R	299	0.35964	ORF89	R	485	0.42436	ORF43	L	157	0.17255	ORF85	R	378	0.95641
77	ORF90	L	155316–156336; 156445–156725; 156817–157797	761	86.49	9.83	3 TMDs			ORF90	L	760	0.99765	ORF90	L	758	0.99387	ORF90	L	760	0.98208	ORF90	L	738	0.61893	ORF90	L	768	0.63674	ORF100	L	691	0.3942	ORF86	L	758	0.99343
78	ORF91	R	157798–158485	229	26.288	12.02	SMC (structural maintenance of chromosomes)_prok_B superfamily; 2 TMDs			ORF91	R	228	0.99947	ORF91	R	228	1	ORF91	R	228	0.99289	ORF91	R	224	0.61198	ORF91	R	228	0.68451	ORF103	R	212	0.07397	ORF87	R	228	1
79	ORF92	R	158702–163491	1263	143.869	11.91	PRK04778 superfamily (septation ring formation regulator EzrA); TMD	core	E gene	ORF92	R	1262	0.99936	ORF92	R	1262	0.99842	ORF92	R	1262	0.99513	ORF92	R	1269	0.63215	ORF92	R	1268	0.70031	ORF104	R	1260	0.39528	ORF88	R	1262	0.99842
80	ORF93	R	162653–163337	228	26.035	10.48	TMD	core		ORF93	R	227	1	ORF93	R	227	1	ORF93	R	227	0.99478	ORF93	R	220	0.53777	ORF93	R	220	0.62208	ORF105	R	223	0.39896	ORF89	R	227	1
81	ORF94	L	163386–164487	366	40.439	5.92	Tryp_SPc (Trypsin-like serine protease) superfamily; TMD			ORF94	L	366	1	ORF94	L	365	0.98911	ORF94	L	365	0.99206	ORF94	L	351	0.47177	ORF94	L	365	0.5316					ORF90	L	365	0.98911
82	ORF95	L	164483–165104	206	23.057	7.78	TMD		L gene	ORF95	L	206	1	ORF95	L	205	1	ORF95	L	206	1	ORF95	L	202	0.45833	ORF95	L	216	0.47826					ORF91	L	206	1
83	ORF96	L	165100–167590	829	93.378	6.88	2 TMDs			ORF96	L	829	1	ORF96	L	828	0.9988	ORF96	L	828	0.99906	ORF96	L	805	0.5298	ORF96	L	818	0.57957	ORF31	R	728	0.33059	ORF92	L	828	0.9988
84	ORF97	L	167679–170689; 170775–171257	1164	133.255	11.69	2 TMDs		E gene	ORF97	L	1163	0.99971	ORF97	L	1165	0.99771	ORF97	L	1166	0.99767	ORF97	L	985	0.46347	ORF97	L	1040	0.52387	ORF30	R	1064	0.2445	ORF93	L	1166	0.99686
85	ORF98	R	171226–171648; 171750–172270	314	35.915	11.59	UDG (uracil-DNA glycosylases )-like superfamily			ORF98	R	313	1	ORF98	R	313	0.99894	ORF98	R	313	1	ORF98	R	293	0.52116	ORF98	R	321	0.58484	ORF29	L	312	0.33933	ORF94	R	313	0.99894
86	ORF99	R	172433–175703; 175796–176954	1476	164.444	11.7	Spike_torovirin superfamily; SP; TMD			ORF99	R	1475	0.99913	ORF99	R	1475	0.99729	ORF99	R	1475	0.99005	ORF99	R	1464	0.59269	ORF99	R	1541	0.66196	ORF67	R	1400	0.39039	ORF95	R	1475	0.99729
87	ORF100	L	177096–178191	364	41.495	5.43	2 TMDs			ORF100	L	364	1	ORF100	L	364	1	ORF100	L	364	1	ORF100	L	385	0.45072	ORF100	L	381	0.45614					ORF96	L	364	1
88	ORF101	R	178571–180797	742	85.633	11.81			L gene	ORF101	R	741	0.99984					ORF101	R	742	0.99822	ORF101	R	299	0.09163	ORF101	R	889	0.5067					ORF97	R	742	0.99686
89	ORF102	L	180119–181727	535	60.062	6.48				ORF102	L	535	1	ORF102	L	535	1	ORF102	L	535	1	ORF102	L	495	0.43258	ORF102	L	554	0.56878	ORF97	L	488	0.30429	ORF98	L	535	1
90	ORF103	R	181494–183450	652	76.371	11.33			L gene	ORF103	R	651	0.99969	ORF103	R	523	0.99936	ORF103	R	651	0.99938	ORF103	R	621	0.50918	ORF103	R	724	0.50532					ORF99	R	651	0.99949
91	ORF104	R	182797–184687	630	72.089	9.45	PKc (protein kinases)-like; Spc7_N superfamily		L gene	ORF104	R	629	0.99948	ORF104	R	436	0.99924	ORF104	R	629	0.99897	ORF104	R	608	0.52716	ORF104	R	658	0.55726	ORF87	R	708	0.36027	ORF100	R	629	0.99894
92	ORF106	R	184930–185119	63	7.114	11.47	TMD			ORF106	R	62	0.99781					ORF106	R	62	0.98858	ORF106	R	64	0.02935	ORF106	R	78	0.57475					ORF101	R	62	1
93	ORF107	R	185407–187403; 187502–188983; 189077–190382	1595	183.668	9.92			L gene	ORF107	R	1589	0.9976	ORF107	R	1589	0.99707	ORF107	R	1585	0.99104	ORF107	R	1574	0.56689	ORF107	R	1622	0.59466	ORF98	R	1586	0.4253	ORF102	R	1585	0.99415
94	ORF108	R	190442–190964	174	19.404	10.32	2 TMDs			ORF108	R	173	1	ORF108	R	155	0.97292	ORF108	R	169	0.97323	ORF108	R	112	0.33996	ORF108	R	195	0.41553					ORF103	R	169	0.97318
95	ORF109	L	191244–192057	270	30.843	7.58			L gene	ORF109	L	270	1	ORF109	L	270	1	ORF109	L	270	1	ORF109	L	257	0.39043	ORF109	L	314	0.46712					ORF104	L	270	1
96	ORF110	R	191984–192731	249	28.291	11.45	z-alpha superfamily			ORF110	R	248	0.99867	ORF110	R	247	1	ORF110	R	248	0.99359					ORF110	R	238	0.44193					ORF105	R	248	1
97	ORF111	R	192777–194142	455	50.697	12			L gene	ORF111	R	454	0.99831	ORF111	R	454	0.99927	ORF111	R	454	0.99188	ORF111	R	425	0.42178	ORF111	R	478	0.43679					ORF106	R	454	1
98	ORF112	R	194141–194630	163	18.598	8.05	z-alpha superfamily		L gene	ORF112	R	162	0.99687	ORF112	R	168	0.96055	ORF112	R	168	0.98516	ORF112	R	125	0.34396	ORF112	R	280	0.35464					ORF107	R	168	0.96055
99	ORF113	R	194722-195688	322	35.48	10.6				ORF113	R	320	0.99705	ORF113	R	319	0.99275	ORF113	R	320	0.99607	ORF113	R	249	0.37249	ORF113	R	398	0.4006					ORF108	R	320	0.99586
100	ORF114	L	195834–196186; 196258–196761	285	31.417	7.41	9 TMDs			ORF114	L	284	0.99196	ORF114	L	168	1	ORF114	L	284	0.98799	ORF114	R	303	0.52367	ORF114	L	297	0.60938					ORF109	L	284	0.99883
101	ORF115	R	196818–198407; 198497–199188	760	87.015	11.87	SP; TMD		L gene	ORF115	R	759	0.99958	ORF115	R	455	1	ORF115	R	759	0.99916	ORF115	L	1072	0.36685	ORF115	R	779	0.53699					ORF110	R	759	0.99912
102	ORF118	R	199250–200261	337	37.565	11.92				ORF118	R	336	0.9978	ORF118	R	332	0.98813	ORF118	R	336	0.98908					ORF118	R	337	0.46878					ORF111	R	336	1
103	ORF119	R	200366–200642	92	11.077	12.05	SP			ORF119	R	91	0.99723					ORF119	R	91	0.98469					ORF119	R	117	0.42315					ORF112	R	91	1
104	ORF120	R	201055–201766	237	26.939	11.95			E gene	ORF120	R	236	0.99891	ORF120	R	236	1	ORF120	R	236	0.98542	ORF120	L	233	0.23386	ORF120	R	262	0.46635					ORF113	R	236	1
105	ORF121	R	201993–202794	267	31.145	10.5			IE gene	ORF121	R	266	0.99777	ORF121	R	268	0.99257	ORF121	R	271	0.97484	ORF121	L	207	0.37458	ORF121	R	299	0.44329					ORF114	R	272	0.97802
106	ORF122	R	202943–203663	240	28.223	10.98	trimeric_dUTPase (trimeric dUTP diphosphatases) superfamily			ORF122	R	239	1	ORF122	R	239	1	ORF122	R	239	0.99384					ORF122	R	297	0.39642					ORF115	R	239	1
107	ORF123	R	203720–204194	158	19.12	11.78	trimeric_dUTPase (trimeric dUTP diphosphatases) superfamily			ORF123	R	157	1	ORF123	R	160	0.99367	ORF123	R	156	0.9942	ORF123	L	174	0.43103	ORF123	R	273	0.35147	ORF5	L	168	0.38721	ORF116	R	160	0.99368
108	ORF124	R	204330–205179	283	33.233	9.84	SP; 2 TMDs			ORF124	R	282	1	ORF124	R	282	0.99882	ORF124	R	282	0.99677	ORF124	L	287	0.41372	ORF124	R	281	0.47884					ORF117	R	282	0.99882
109	ORF125	R	205364–205877	171	19.429	9.69	2 TMDs		L gene	ORF125	R	170	1	ORF125	R	106	0.93842	ORF125	R	170	0.99812					ORF125	R	188	0.42914					ORF118	R	170	0.99805
110	ORF126	R	206035–206788	251	29.981	11.08	SP; 2 TMDs		L gene	ORF126	R	250	1	ORF126	R	250	1	ORF126	R	250	0.99795	ORF126	L	201	0.38841	ORF126	R	273	0.4421					ORF119	R	250	1
111	ORF127	R	206868–207414	182	21.083	8.74	SP			ORF127	R	181	1	ORF127	R	181	1	ORF127	R	181	0.99523	ORF127	L	192	0.49231	ORF127	R	186	0.49315	ORF117	L	190	0.35231	ORF120	R	181	1
112	ORF128	R	219073–220425	451	50.992	10.19	rad18 superfamily; TMD		E gene	ORF128	R	448	0.99234					ORF128	R	450	0.96776	ORF128	L	417	0.45703	ORF128	L	452	0.47921					ORF131	R	450	0.97801
113	ORF129	R	217653–218476; 218616-219035	414	47.356	11.78	SPRY superfamily; TMD		E gene	ORF129	R	413	0.99615	ORF129	R	413	0.9992	ORF129	R	413	0.98264	ORF129	L	194	0.33689	ORF129	L	422	0.4876					ORF130	R	413	0.9992
114	ORF130	R	212671–214144	491	56.987	10.65			L gene	ORF130	R	490	1	ORF130	R	490	1	ORF130	R	490	1	ORF130	L	378	0.29463	ORF130	L	498	0.36857					ORF126	R	490	1
115	ORF131	R	216526–217507	327	37.099	10.88	SP; TMD		E gene	ORF131	R	326	1	ORF131	R	326	0.99796	ORF131	R	326	0.99812	ORF131	L	314	0.40855	ORF131	L	429	0.18763					ORF129	R	326	0.99796
116	ORF132	R	215909–216380	157	18.284	10.61	TMD		E gene	ORF132	R	156	1	ORF132	R	156	1	ORF132	R	156	0.99881	ORF132	L	233	0.15692	ORF132	L	170	0.18402					ORF128	R	156	1
117	ORF133	L	214456–215782	441	48.132	8.5	TMD		L gene	ORF133	L	440	0.99801	ORF133	L	441	0.99925	ORF133	L	414	0.98943	ORF133	R	465	0.33867	ORF133	R	328	0.30616					ORF127	L	414	0.98803
118	ORF135A	R	211452–212427	325	37.833	12.14			L gene	ORF135A	R	324	1	ORF135A	R	324	0.99897	ORF135A	R	324	0.99898													ORF125	R	324	0.99897
119	ORF135	L	209609–211148	512	56.504	3.75			E gene	ORF135	L	512	1	ORF135	L	507	0.9896	ORF135	L	512	1	ORF135	R	338	0.2927	ORF135	R	364	0.33415					ORF124	L	512	1
120	ORF136	L	209022–209511	162	17.331	7.68	SP; TMD			ORF136	L	162	1	ORF136	L	162	1	ORF136	L	162	1	ORF136	R	330	0.23689	ORF136	R	153	0.49634					ORF123	L	162	1
121	ORF138	R	208426–208874	149	17.686	9.37				ORF138	R	155	0.96205	ORF138	R	119	1	ORF138	R	119	1					ORF138	L	392	0.09943					ORF122	R	119	1
122	ORF139	L	231580–234496; 234594–235826; 235898–238809	2354	267.017	10.33	Poxvirus_B22R_C superfamily; SP; 2 TMDs		E gene	ORF139	L	2352	0.99486	ORF139	L	2360	0.99407	ORF139	L	2359	0.98009					ORF139	L	2359	0.54395					ORF140	L	2359	0.9945
123	ORF140	L	207582–208344	253	28.144	5.88	NK (nucleotide kinase) superfamily		L gene	ORF140	L	253	1	ORF140	L	253	1	ORF140	L	253	1	ORF140	L	232	0.45814	ORF140	R	233	0.43558	ORF77	L	221	0.33448	ORF121	L	253	1
124	ORF141	L	220611–223086	824	91.773	6.86	RNR (ribonucleotide reductase)_PFL (pyruvate formate lyase) superfamily		IE gene	ORF141	L	824	1	ORF141	L	824	1	ORF141	L	824	0.99491	ORF141	L	798	0.64232	ORF141	L	806	0.68003	ORF116	L	889	0.50658	ORF132	L	824	1
125	ORF142	L	223218–223686	155	16.787	4.12	RNR (ribonucleotide reductase)_PFL (pyruvate formate lyase) superfamily; 2 TMDs			ORF142	L	155	0.99905	ORF142	L	155	1	ORF142	L	155	0.99493	ORF142	L	88	0.5805	ORF142	L	170	0.10588					ORF133	L	155	1
126	ORF142A	L	223912–224440	175	19.513	8.61	SP; TMD			ORF142A	L	175	1	ORF142A	L	123	0.98408	ORF142A	L	95	0.98261													ORF134	L	138	0.96644
127	ORF143	L	224647–225919	423	47.18	3.62			E gene	ORF143	L	423	1	ORF143	L	423	1	ORF143	L	423	0.99924	ORF143	L	214	0.22967	ORF143	L	311	0.26387					ORF135	L	423	1
128	ORF144	L	225948–226650	233	26.797	5.45	RING/U-box; COG5152 superfamily (contains RING and CCCH-type Zn-fingers); 3 TMDs			ORF144	L	233	1	ORF144	L	233	1	ORF144	L	233	0.99951	ORF144	L	218	0.29202	ORF144	L	291	0.36785					ORF136	L	233	1
129	ORF145	L	226796–229088	763	85.746	6.91	Med15; RRM (RNA recognition motif) superfamily		L gene	ORF145	L	763	1	ORF145	L	763	0.99913	ORF145	L	763	0.99916	ORF145	L	783	0.41571	ORF145	L	836	0.48102					ORF137	L	763	0.99913
130	ORF146	L	229418–230375	318	37.022	6.8	Ig superfamily; SP; 2 TMDs		E gene	ORF146	L	319	0.99695	ORF146	L	322	0.98658	ORF146	L	321	0.9899	ORF146	L	274	0.34109	ORF146	L	332	0.41298					ORF138	L	321	0.98965
131	ORF147	L	230564–231386	273	31.436	6.36	Ig superfamily; SP; TMD		IE gene	ORF147	L	273	0.99799	ORF147	L	271	0.99027	ORF147	L	271	0.99	ORF147	L	258	0.40345	ORF147	L	259	0.46898					ORF139	L	273	0.99027
132	ORF147B	R	239221–240505	428	51.534	7.24			E gene	ORF147B	R	427	0.99342	ORF147B	R	464	0.99288	ORF147B	R	427	0.99342	ORF147B	R	415	0.3157					ORF66	R	391	0.30991	ORF141	R	427	1
133	ORF147C	R	240823–241621	266	31.429	10.32	TMD		L gene	ORF147C	R	265	0.99966	ORF147C	R	265	0.99875	ORF147C	R	265	0.99523													ORF142	R	265	0.99875
134	ORF150	R	241866–243684	606	68.863	7.7	RING/U-box superfamily			ORF150	R	605	0.99947	ORF150	R	603	0.9945	ORF150	R	603	0.99419	ORF150	R	453	0.33107	ORF150	R	628	0.41418					ORF143	R	603	0.9945
135	ORF151	R	245640–245901; 246041–246815	345	39.407	11.15			L gene	ORF151	R	344	0.99753	ORF151	R	344	0.99807	ORF151	R	344	0.99424	ORF151	R	221	0.272	ORF151	R	318	0.39488					ORF145	R	344	0.99807
136	ORF151A	R	246998–247364	122	14.645	9.94	SP			ORF151A	R	121	1					ORF151A	R	324	0.92664													ORF146	R	324	0.90674
137	ORF152	R	248465–250097	544	61.621	11.58				ORF152	R	543	0.99884	ORF152	R	486	0.99755	ORF152	R	543	0.99535					ORF152	R	539	0.41478					ORF147	R	543	0.99632
138	ORF152A	R	250300–251761	487	56.396	7.37	8 TMDs			ORF152A	R	486	1	ORF152A	R	486	1	ORF152A	R	486	1													ORF148	R	486	1
139	ORF153	R	252148–253006	286	33.16	9.81	4 TMDs			ORF153	R	285	1	ORF153	R	285	1	ORF153	R	285	1					ORF153	R	223	0.3731					ORF149	R	285	1
140	ORF153A	R	253307–253787	160	18.676	7.07	5 TMDs			ORF153A	R	159	1	ORF153A	R	159	1	ORF153A	R	159	1													ORF150	R	159	1
141	ORF153B	R	254206–254992	262	30.195	9.54	6 TMDs			ORF153B	R	261	1	ORF153B	R	226	1	ORF153B	R	261	1													ORF1	R	261	1
142	ORF153C	L	255180–255825	214	23.21	10.59	SP; 2 TMDs	core		ORF153C	L	214	1	ORF153C	L	220	0.99845	ORF153C	L	214	0.99874													ORF2	L	220	0.99845
143	ORF154	L	256274–256597	108	12.432	6.84	TMD			ORF154	L	99	0.94737	ORF154	L	99	0.92879	ORF154	L	99	0.94737					ORF154	L	113	0.37843					ORF3	L	99	0.92879
144	ORF155	L	257072–258288; 258410–261086; 261170–261463	1396	157.902	7.46	Herpes_BLLF1; PRK10263 superfamily (DNA translocase FtsK); 2 TMDs		IE gene	ORF155	L	1408	0.99103	ORF155	L	1392	0.97448	ORF155	L	1389	0.97841	ORF155	L	1286	0.34319	ORF155	L	1623	0.41044					ORF4	L	1389	0.97773
145	ORF156	L	261762–263571	602	65.582	4.64	PHA03247 (large tegument protein UL36); AidA superfamily; 2 TMDs		E gene	ORF156	L	592	0.98488	ORF156	L	563	0.97352	ORF156	L	562	0.93901	ORF156	L	457	0.35232	ORF156	L	501	0.32533					ORF5	L	565	0.9326
146	ORF1	R	263744–264767	341	39.189	7.57	2 TMDs		L gene	ORF1	R	340	1	ORF1	R	339	0.99707	ORF1	R	339	0.99729					ORF1	R	257	0.31542					ORF6	R	339	0.99707
147	ORF2	L	264933–265421; 265506–266965	649	73.164	7.05				ORF2	L	648	1	ORF2	L	648	0.99949	ORF2	L	648	0.9976	ORF2	L	460	0.28923	ORF2	L	622	0.37367					ORF7	L	648	0.99897
148	ORF2A	L	267789–268244; 268327–269759	629	70.647	4.97	3 TMDs		E gene	ORF2A	L	628	1	ORF2A	L	628	0.99947	ORF2A	L	628	1													ORF8	L	628	0.99947
149	ORF3	R	270282–271389; 271483–272018; 272115–272740; 272845–273137	854	99.791	7.46			L gene	ORF3	R	851	0.99696	ORF3	R	847	0.9918	ORF3	R	847	0.99222	ORF3	R	822	0.3441	ORF3	R	871	0.39727					ORF9	R	847	0.9918
150	ORF4	L	244310–245351	346	38.436	5.96	TNFR (tumor necrosis factor receptor) superfamily; SP; TMD			ORF4	L	346	1	ORF4	L	346	1	ORF4	L	346	1					ORF4	R	313	0.4409					ORF144	L	346	1
151	ORF5	R	276128–276773; 276857–277322	370	42.63	10.12	TMD		L gene	ORF5	R	369	0.99956	ORF5	R	369	0.9982	ORF5	R	369	0.99737	ORF5	R	294	0.2638	ORF5	R	447	0.42145					ORF10	R	369	0.9982
152	ORF6	L	278601–279722; 279814–281104; 281300–281643; 281853–282153	1019	110.818	10.95	ABC2 (ATP-binding cassette 2)_membrane_3 superfamily; 3 TMDs		E gene	ORF6	L	1014	0.99164	ORF6	L	1000	0.97715	ORF6	L	995	0.97081	ORF6	L	823	0.34317	ORF6	L	725	0.373					ORF11	L	1005	0.96472
153	ORF7	L	283288–285559	756	84.833	6.59			L gene	ORF7	L	756	1					ORF7	L	767	0.97895					ORF7	L	808	0.3696					ORF12	L	767	0.97752
154	ORF8	L	286364–287046; 287161–287421	314	35.534	10.97	TMD		L gene	ORF8	L	313	1	ORF8	L	313	0.99682	ORF8	L	313	0.9982	ORF8	L	330	0.29167	ORF8	L	289	0.16142					ORF13	L	313	0.99682
a ORF order is sorted by default number. b ORFs are oriented rightward (R) or leftward (L) in the above eight isolates. c CDS, coding sequence; aa, amino acids; kDa, kilodalton; pI, isoelectric points; TMD, predicted transmembrane domain; SP, predicted signal peptide. d SH-01, Cyprinid herpesvirus 2 (CyHV-2) isolate SH-01 (GenBank accession No. BankIt2436221); ST-J1, Cyprinid herpesvirus 2 (CyHV-…
